# Supplementary material for: Low to moderate prenatal alcohol exposure and neurodevelopment in a prospective cohort of early school aged children
Source: Sci Rep. 2024 Mar 27;14:7302. doi: 10.1038/s41598-024-57938-7 (PMC10973381; doi:10.1038/s41598-024-57938-7)
Supplement: Supplementary file 1 — Supplementary Tables. [file 41598_2024_57938_MOESM1_ESM.xlsx]

## Sheet: TITLE
Low to moderate prenatal alcohol exposure and neurodevelopment in a prospective cohort of early school aged children
Evelyne Muggli (evi.muggli@mcri.edu.au),1 Jane Halliday (janehalliday.h@mcri.edu.au),1,2 Stephen Hearps (stephen.hearps@mcri.edu.au),1 Thi-Nhu-Ngoc Nguyen (ngoc.nguyen@mcri.edu.au),1 Anthony Penington (tony.penington@rch.org.au),1,2,3 Deanne K. Thompson (deanne.thompson@mcri.edu.au),1,2,4 Alicia Spittle (aspittle@unimelb.edu.au),1,5 Della A. Forster (della.forster@thewomens.org.au),6,7 Sharon Lew…
1 Murdoch Children’s Research Institute, Parkville, Victoria, Australia
2 Department of Paediatrics, The University of Melbourne, Victoria, Australia
3 Royal Children’s Hospital, Parkville, Victoria, Australia
4 Turner Institute for Brain and Mental Health, Monash University, Clayton, Victoria, Australia
5 Department of Physiotherapy, The University of Melbourne, Victoria, Australia
6 Judith Lumley Centre, School of Nursing and Midwifery, SHE College, La Trobe University, Melbourne, Victoria, Australia
7 The Royal Women's Hospital, Parkville, Victoria, Australia
8 Child and Adolescent Health, Faculty of Medicine and Health, The University of Sydney, Sydney, New South Wales, Australia
9 Kid’s Research, Sydney Children's Hospitals Network, Westmead, Sydney, New South Wales, Australia
Address for correspondence to:
Peter Anderson; Turner Institute for Brain and Mental Health, School of Psychological Sciences, Monash University, Clayton, 3800, Victoria, Australia; peter.j.anderson@monash.edu

## Sheet: CONTENTS
	AQUA at 6 Results - Supplementary tables
	CONTENTS:
		Table 1. Demographic and socio-environmental factors
	Bivariate models
		Table 2. Bivariate model p-values, multiple imputed data.
		Table 3. Bivariate model p-values, complete case.
	Multiple regression models
		Multiple Imputation
		Table 4. General cognition outcomes.
		Table 5. Academic achievement.
		Table 6. Motor function outcomes.
		Table 7. Behaviour, social skills & social communication outcomes.
		Table 8. Executive function.
		Complete Case
		Table 9. General cognition outcomes.
		Table 10. Academic achievement.
		Table 11. Motor function outcomes.
		Table 12. Behaviour, social skills & social communication outcomes.
		Table 13. Executive function.

## Sheet: Table 1
			Back to Contents
Table 1 Demographic and socio-environmental factors
Variable	Coding	Time point collected	Source
Telehealth assessment	yes; no	AQUA at 6	Recorded at assessment
Child sex	female; male	AQUA at 6	Recorded at assessment
Age at assessment (years and months)	continuous	AQUA at 6	Recorded at assessment
Ethnicity [white vs. other]	white; other	AQUA at 6	Computed from maternal self-report
Socioeconomic background	z-scored	AQUA at 6	Index of Relative Socio-economic Disadvantage [IRSD], a general socio-economic index summarising and ranking a range of information about the economic and social conditions of people and households living within a small geographic area (Statistical Area 1). The index was calculated from the 2016 Census of Population and published by the Australian Bureau of Statistics. [1]
Maternal age at birth	continuous	AQUA 1	Computed from dates
Smoking during pregnancy	yes; no	AQUA 1	Maternal self-report
Birth order	second born/higher; first born	AQUA 1	Maternal self-report
Small for gestational age	yes; no	AQUA 1	Computed from dates
Preterm birth (<37 weeks completed gestation)	yes; no	AQUA 1	Computed from dates
Planned pregnancy	yes; no	AQUA 1	Maternal self-report
Maternal pre-pregnancy binge episode	yes; no	AQUA 1	Computed from maternal self-report
Pre-pregnancy BMI	underweight/normal; overweight/obese	AQUA 1	Computed from maternal self-report
Pre-pregnancy alcohol feel rate	quickly; normally/slowly	AQUA 1	Maternal self-report
Family structure	nuclear; dual caregivers/separated; shared custody/sole parent	AQUA at 6	Maternal self-report
Maternal education	tertiary; diploma; high school	AQUA at 6	Maternal self-report
Financial situation	living comfortably; doing all right; just getting by/finding it difficult	AQUA at 6	Maternal self-report
Maternal current smoking	yes; no	AQUA at 6	Maternal self-report
Maternal current alcohol use, summary score	continuous	AQUA at 6	Alcohol Use Disorder Identification Test – Consumption (AUDIT-C) [2]
Maternal depression: summary score	continuous	AQUA at 6	Depression Anxiety Stress Scales (DASS-21) [3]
Maternal anxiety: summary score	continuous	AQUA at 6	Depression Anxiety Stress Scales (DASS-21) [3]
Maternal stress: summary score	continuous	AQUA at 6	Depression Anxiety Stress Scales (DASS-21) [3]
Parenting style (Warmth): summary score	continuous	AQUA at 6	Child Rearing Questionnaire [4]
Parenting style (Control): summary score	continuous	AQUA at 6	Child Rearing Questionnaire [4]
Parenting syle (Irritability): summary score	continuous	AQUA at 6	Child Rearing Questionnaire [4]
General family functioning: summary score	continuous	AQUA at 6	McMaster Family Functioning Subscale [5]
Child dependant on presciption medication	yes; no	AQUA at 6	Child Special Health Care Needs Screener (CSHCN) [6]
[1] Australian Bureau of Statistics. Socioeconomic Indexes for Areas 2016. 2018; Available from: https://www.abs.gov.au/websitedbs/censushome.nsf/home/seifa.
[2] Dawson, D.A., et al., Effectiveness of the derived Alcohol Use Disorders Identification Test (AUDIT-C) in screening for alcohol use disorders and risk drinking in the US general population. Alcohol Clin Exp Res, 2005. 29(5): p. 844-54.
[3] Lovibond.S.H. and L. P.F., Manual for the Depression Anxiety Stress Scales (2nd ed.). 2 ed. 1995, Sydney: Psychology Foundation (Available from The Psychology Foundation, Room 1005 Mathews Building, University of New South Wales, NSW 2052, Australia.
[4] Wake, M., et al., Preschooler obesity and parenting styles of mothers and fathers: Australian national population study. Pediatrics, 2007. 120(6): p. e1520-7.
[5] Epstein, N.B., L.M. Baldwin, and D.S. Bishop, The McMaster Family Assessment Device. Journal of Marital and Family Therapy, 1983. 9(2): p. 171-180.
[6] Bethell, C.D., et al., Identifying children with special health care needs: development and evaluation of a short screening instrument. Ambul Pediatr, 2002. 2(1): p. 38-48.

## Sheet: Table 2
																										Back to Contents
Table 2. Bivariate model p-values, multiply imputed data.
		WISC Verbal Comprehension	WISC Visual Spatial*	WISC Fluid Reasoning	WISC Working Memory	WISC Processing Speed**	WISC Full Scale IQ	WIAT Word Reading	WIAT Spelling	WIAT Numerical Operations**	MABC Manual dexterity**	MABC Aiming & Catching**	MABC Balance**	MABC Total**	SDQ Emotional Symptoms	SDQ Conduct Problems	SDQ Hyperactivity/ Inattention	SDQ Peer Problems	SDQ Prosocial	SDQ Total Difficulties	BRIEF2 GEC t-score	BRIEF2 BRI t-score	BRIEF2 ERI t-score	BRIEF2 CRI t-score	SCQ Total Score	DCDQ Total Score
Telehealth assessment	tele	0.105227	.	0.447819	0.12193	.	0.196249	0.0426361	0.0429485	.	.	.	.	.	0.924115	0.194821	0.0709794	0.195366	0.0779307	0.176053	0.232568	0.0222771	0.0685165	0.6011	0.0900249	0.0489129
Sex [female]	sex_f	0.0649552	0.0393639	0.931459	0.011499	0.00515	0.446772	0.777683	0.870693	0.0501632	<0.001	0.0318155	<0.001	0.0005274	0.465703	<0.001	<0.001	<0.001	<0.001	<0.001	0.0057132	<0.001	0.0005782	0.0480496	<0.001	0.0473392
Age at assessment (continuous)	A6_axage_new	0.0638707	0.876495	0.528288	0.0867947	<0.001	0.517334	0.0081185	0.1177	0.0390121	<0.001	0.196257	0.0643356	<0.001	0.543318	0.173962	0.785039	0.652595	0.308492	0.391011	<0.001	0.644925	0.811921	0.0205305	0.0245103	0.169918
Ethnicity [white vs. other]	white	0.417716	0.0629302	0.0056606	0.167374	0.000704	0.0056955	0.0024455	0.0027681	0.0401004	0.475566	0.537609	0.186407	0.7121	0.471093	0.96721	0.212874	0.490347	0.0426582	0.623808	0.351597	0.641434	0.457342	0.573732	0.0545268	0.861863
Socioeconomic background (z-scored)	a6_irsd_score_newz	0.0290183	0.0737059	0.0135582	0.0063119	0.485011	0.0011773	0.0225702	0.0129808	0.0522835	0.0136441	0.263733	0.0142741	0.0084266	0.0023289	0.0060081	<0.001	0.0070777	0.206374	<0.001	0.0068099	0.0075678	0.006149	0.0015517	<0.001	<0.001
Maternal age at birth (years)	mat_age_cont_new	0.265821	0.967167	0.941597	0.116686	0.302767	0.648739	0.69648	0.398934	0.273033	0.642168	0.457534	0.247212	0.407113	0.0020734	0.52237	0.181476	0.329237	0.349338	0.0348995	0.924022	0.67201	0.982603	0.568798	0.359678	0.183851
Smoking during pregnancy (any)	smoking	0.0019256	0.444	0.0027532	0.230302	0.261204	0.0010881	0.0086003	0.0273853	0.0166974	0.41536	0.888509	0.195581	0.269238	0.0015922	0.0312051	0.0072116	0.0504489	0.804732	0.0007863	0.818449	0.0557512	0.0318196	0.201205	0.117722	0.234201
Birth order (second born or higher vs first born)	multip	0.0017735	0.0151637	0.0546125	0.106733	0.914735	0.005767	0.0104936	0.0897604	0.694102	0.243456	0.125418	0.158138	0.834143	0.0241734	0.530889	0.146592	0.0035455	0.280987	0.0470928	0.344611	0.605107	0.0943226	0.933243	0.441754	0.0586594
Small for gestational age	SGA_new	0.420142	0.0113551	0.346859	0.491455	0.556773	0.705615	0.83201	0.299038	0.303685	0.905132	0.166086	0.817845	0.601082	0.516919	0.241852	0.14926	0.0523481	0.859927	0.0989847	0.968411	0.0007532	0.0222072	0.0030581	0.003068	0.144311
Preterm birth (any vs term)	preterm	0.688436	0.0100576	0.239877	0.844465	0.255425	0.100484	0.728398	0.62657	0.772261	0.223368	0.296689	0.949803	0.984062	0.81662	0.595244	0.359652	0.748243	0.656341	0.871317	0.0154486	0.346861	0.0585399	0.137857	0.0025072	0.0106791
Planned pregnancy	Pregnancy_planning_clean	0.0018926	0.938214	0.317748	0.992872	0.74534	0.0677269	0.162979	0.0786374	0.68721	0.297197	0.570691	0.725048	0.513202	0.0308326	0.0688314	0.234367	0.0072106	0.295713	0.010206	0.120028	0.0584915	0.483256	0.31462	0.128193	0.675151
Maternal pre-pregnancy binge episode	A6_binge_P0	0.694033	0.439954	0.445228	0.104135	0.0201264	0.151291	0.931122	0.947731	0.265777	0.0345463	0.972421	0.565749	0.13134	0.0036998	0.751284	0.331058	0.185717	0.233721	0.213036	0.333072	0.809834	0.15709	0.786695	0.756811	0.88964
Pre-pregnancy BMI	i.BMI_cat_PrePreg_new	0.0041267	0.0014103	0.0279542	0.0101871	0.0058919	<0.001	0.262082	0.21314	0.0142283	0.0112354	0.588405	0.003287	0.0069132	0.0052437	<0.001	<0.001	0.0020441	0.732494	<0.001	0.0018264	0.003898	0.0888632	0.0433557	0.010745	0.0569582
Pre-pregnancy alcohol feel rate (quickly)	alc_sens_recode2_new_q	0.299299	0.39441	0.370141	0.823403	0.0587997	0.727431	0.257238	0.110209	0.111347	0.551585	0.0897631	0.116787	0.53136	0.0677769	0.386634	0.0602481	0.507483	0.124268	0.0739417	0.118209	0.0194752	0.180735	0.0008587	0.38674	0.0558894
Family structure	i.A6_fam_struc_sri_new	0.0958409	0.0594096	0.141442	0.106965	0.355078	0.0248451	0.392946	0.342481	0.224465	0.17896	0.44925	0.171544	0.546323	0.581406	0.0072128	0.145303	0.0035158	0.004192	0.0198661	0.318407	0.0075224	0.0427046	0.0308167	0.001424	0.0137684
Maternal education	i.A6_mat_edu_3cat_new	<0.001	0.0009157	<0.001	<0.001	0.0981257	<0.001	<0.001	<0.001	0.0011011	0.372094	0.581975	0.0475243	0.10712	0.001185	0.0007062	0.0489627	<0.001	0.702698	<0.001	0.142378	0.0288357	0.0875269	0.0870371	0.102133	0.214552
Financial situation	i.A6_FinSitu_new	0.0014385	0.0164708	0.0056001	0.0063474	0.159736	<0.001	0.0021849	0.0014797	0.0016496	0.0024461	0.0844246	0.0218295	0.0209132	<0.001	<0.001	<0.001	<0.001	0.0018132	<0.001	<0.001	<0.001	<0.001	<0.001	<0.001	<0.001
Maternal current smoking	A6_qresp_smoke_new	0.0100254	0.220688	0.108833	0.338158	0.338158	0.0124408	0.126354	0.684642	0.269962	0.0414378	0.466833	0.0231294	0.0124549	0.0039035	0.0503777	0.0148579	0.0070933	0.515662	0.0009072	0.777523	0.0138286	0.0381121	0.0527857	0.0138934	0.0399325
Maternal current alcohol use	A6_resp_auditc_sum_new	0.0832605	0.0305831	0.0717919	0.659573	0.837056	0.0557378	0.351019	0.064568	0.747588	0.0252985	0.81014	0.805263	0.230382	0.322014	0.450973	0.0814733	0.226673	0.21973	0.11755	0.48393	0.290068	0.0405492	0.0553901	0.149692	0.335174
Maternal depression	A6_dass_depr_new	0.373156	0.318706	0.324596	0.309679	0.107101	0.115928	0.37191	0.11989	0.48399	0.167912	0.342539	0.0361479	0.0582793	<0.001	<0.001	<0.001	<0.001	<0.001	<0.001	<0.001	<0.001	<0.001	<0.001	<0.001	<0.001
Maternal anxiety	A6_dass_anx_new	0.0005872	0.0238798	0.0020301	0.0011607	0.0022537	<0.001	0.0185291	0.0044223	0.0068776	0.0186839	0.0367282	0.0458912	0.0034464	<0.001	<0.001	<0.001	<0.001	0.0084296	<0.001	<0.001	<0.001	<0.001	<0.001	<0.001	<0.001
Maternal stress	A6_dass_stress_new	0.371691	0.359054	0.171836	0.476864	0.0180254	0.0720484	0.379713	0.137249	0.339716	0.0138901	0.0531443	0.0017076	0.0014508	<0.001	<0.001	<0.001	<0.001	<0.001	<0.001	<0.001	<0.001	<0.001	<0.001	<0.001	<0.001
Parenting style: Warmth summary score	A6_par_warm_sum_new	0.556489	0.0517855	0.136202	0.219272	0.490308	0.303289	0.721656	0.290696	0.286656	0.154674	0.145521	0.421495	0.180177	<0.001	<0.001	<0.001	<0.001	<0.001	<0.001	<0.001	<0.001	<0.001	<0.001	<0.001	<0.001
Parenting style: Control summary score	A6_par_contr_sum_new	0.0007156	<0.001	0.0552908	0.0080718	<0.001	<0.001	<0.001	<0.001	0.0243106	0.003572	0.587384	0.0042346	0.0024504	<0.001	<0.001	<0.001	<0.001	<0.001	<0.001	<0.001	<0.001	<0.001	<0.001	0.001334	<0.001
Parenting syle: Irritability summary score	A6_par_irr_sum_new	0.0710572	0.600781	0.933334	0.0898934	0.0315754	0.313425	0.245271	0.0719411	0.637937	0.0317315	0.05453	0.0395188	0.0072429	<0.001	<0.001	<0.001	<0.001	<0.001	<0.001	<0.001	<0.001	<0.001	<0.001	<0.001	<0.001
General family functioning	A6_fad_gf_new	0.795299	0.0287965	0.495499	0.350019	0.0409381	0.238053	0.310472	0.317032	0.358687	0.0202674	0.304508	0.291247	0.0740259	<0.001	<0.001	<0.001	<0.001	<0.001	<0.001	<0.001	<0.001	<0.001	<0.001	<0.001	<0.001
Child dependant on presciption medication	A6_cshcn_depend_new	0.0424373	0.893058	0.149177	0.0125079	0.0747006	0.0092583	0.0036817	0.0010693	0.0046878	0.0536835	0.571186	0.627328	0.23491	<0.001	<0.001	<0.001	<0.001	0.0058905	<0.001	0.0006902	<0.001	<0.001	<0.001	<0.001	<0.001
WISC: Wechsler Intelligence Scale for Children, 5th edition
WIAT: Wechsler Individual Achievement Test, 3rd Edition
MABC: Movement Assessment Battery for Children, 2nd Edition.
SDQ: Strength and Difficulties Questionnaire.
SCQ: Social Communications Questionnaire.
BRIEF-2: Behavior Rating Inventory of Executive Function, Second Edition;
DCDQ: Developmental Coordination Disorder Questionnaire 2007.
(*=full assessment only) (**=not delivered via telehealth)

## Sheet: Table 3
																										Back to Contents
Table 3. Bivariate model p-values, complete case data
		WISC Verbal Comprehension	WISC Visual Spatial*	WISC Fluid Reasoning	WISC Working Memory	WISC Processing Speed**	WISC Full Scale IQ	WIAT Word Reading	WIAT Spelling	WIAT Numerical Operations**	MABC Manual dexterity**	MABC Aiming & Catching**	MABC Balance**	MABC Total**	SDQ Emotional Symptoms	SDQ Conduct Problems	SDQ Hyperactivity/ Inattention	SDQ Peer Problems	SDQ Prosocial	SDQ Total Difficulties	BRIEF2 GEC t-score	BRIEF2 BRI t-score	BRIEF2 ERI t-score	BRIEF2 CRI t-score	SCQ Total Score	DCDQ Total Score
Telehealth assessment	tele	0.114	.	0.444	0.129	.	0.245	0.04	0.038	.	.	.	.	.	0.923	0.195	0.072	0.198	0.08	0.177	0.262	0.02	0.076	0.56	0.059	0.094
Sex [female]	sex_f	0.078	0.041	0.921	0.02	0.006	0.58	0.949	0.802	0.04	<0.001	0.032	<0.001	0.001	0.464	<0.001	<0.001	<0.001	<0.001	<0.001	0.009	<0.001	0.001	0.078	<0.001	0.066
Age at assessment (continuous)	A6_axage_new	0.056	0.92	0.524	0.072	<0.001	0.616	0.006	0.087	0.054	<0.001	0.192	0.049	<0.001	0.461	0.148	0.474	0.495	0.347	0.24	<0.001	0.287	0.711	0.019	0.015	0.078
Ethnicity [white vs. other]	white	0.388	0.065	0.007	0.219	0.001	0.009	0.003	0.003	0.044	0.543	0.568	0.161	0.666	0.492	0.957	0.232	0.478	0.039	0.652	0.347	0.62	0.503	0.566	0.021	0.909
Socioeconomic background (z-scored)	a6_irsd_score_newz	0.037	0.077	0.017	0.011	0.539	0.003	0.026	0.011	0.052	0.014	0.228	0.028	0.007	0.003	0.006	<0.001	0.006	0.185	<0.001	0.012	0.008	0.012	0.003	0.001	0.001
Maternal age at birth (years)	matage_birth_new	0.362	0.962	0.942	0.163	0.297	0.761	0.69	0.433	0.304	0.579	0.444	0.297	0.359	0.002	0.522	0.18	0.327	0.354	0.035	0.907	0.674	0.974	0.567	0.214	0.162
Smoking during pregnancy (any)	smoking	0.002	0.421	0.003	0.284	0.281	0.001	0.006	0.023	0.014	0.369	0.884	0.185	0.237	0.002	0.031	0.007	0.05	0.809	0.001	0.899	0.06	0.055	0.238	0.044	0.206
Birth order (second born or higher vs first born)	multip	0.001	0.012	0.049	0.06	0.993	0.001	0.009	0.105	0.621	0.243	0.13	0.148	0.801	0.025	0.506	0.157	0.004	0.296	0.05	0.338	0.626	0.084	0.937	0.861	0.098
Small for gestational age	SGA_new	0.402	0.012	0.347	0.418	0.551	0.719	0.743	0.302	0.276	0.93	0.175	0.779	0.511	0.627	0.321	0.156	0.069	0.893	0.132	0.746	0.001	0.023	0.004	0.007	0.327
Preterm birth (any vs term)	preterm	0.717	0.011	0.232	0.781	0.242	0.092	0.743	0.594	0.801	0.221	0.27	0.984	0.946	0.815	0.593	0.29	0.746	0.624	0.841	0.024	0.354	0.057	0.194	0.003	0.013
Planned pregnancy	Pregnancy_planning_clean	0.001	0.93	0.295	0.871	0.771	0.047	0.139	0.076	0.677	0.317	0.583	0.686	0.434	0.028	0.063	0.221	0.006	0.263	0.009	0.111	0.057	0.558	0.323	0.075	0.485
Maternal pre-pregnancy binge episode	A6_binge_P0	0.658	0.436	0.442	0.107	0.019	0.158	0.755	0.842	0.228	0.029	0.962	0.583	0.106	0.004	0.751	0.331	0.186	0.234	0.213	0.308	0.797	0.219	0.712	0.481	0.749
Pre-pregnancy BMI	i.BMI_cat_PrePreg_new	0.004	0.001	0.022	0.005	0.005	<0.001	0.242	0.217	0.02	0.021	0.583	0.003	0.008	0.005	<0.001	<0.001	0.002	0.689	<0.001	0.001	0.003	0.109	0.021	0.002	0.046
Pre-pregnancy alcohol feel rate (quickly)	alc_sens_recode2_new_q	0.242	0.394	0.369	0.807	0.048	0.795	0.206	0.119	0.123	0.51	0.083	0.157	0.512	0.062	0.317	0.047	0.456	0.112	0.054	0.075	0.013	0.137	<0.001	0.237	0.064
Family structure	i.A6_fam_struc_sri_new	0.096	0.059	0.146	0.089	0.331	0.016	0.37	0.306	0.229	0.174	0.465	0.162	0.447	0.527	0.007	0.143	0.003	0.004	0.016	0.354	0.008	0.08	0.07	0.004	0.013
Maternal education	i.A6_mat_edu_3cat_new	<0.001	<0.001	<0.001	<0.001	0.085	<0.001	<0.001	<0.001	0.001	0.294	0.546	0.045	0.097	0.001	0.001	0.043	<0.001	0.694	<0.001	0.098	0.027	0.101	0.068	0.023	0.193
Financial situation	i.A6_FinSitu_new	0.001	0.017	0.006	0.006	0.161	<0.001	0.002	0.002	0.002	0.002	0.078	0.026	0.018	<0.001	<0.001	<0.001	<0.001	0.002	<0.001	<0.001	<0.001	<0.001	<0.001	<0.001	<0.001
Maternal current smoking	A6_qresp_smoke_new	0.01	0.224	0.106	0.46	0.333	0.024	0.129	0.721	0.257	0.034	0.461	0.02	0.007	0.003	0.053	0.017	0.006	0.515	0.001	0.822	0.016	0.077	0.08	0.012	0.027
Maternal current alcohol use	A6_resp_auditc_sum_new	0.096	0.029	0.069	0.79	0.868	0.392	0.464	0.072	0.716	0.022	0.819	0.798	0.185	0.318	0.447	0.076	0.217	0.204	0.115	0.506	0.299	0.034	0.066	0.147	0.32
Maternal depression	A6_dass_depr_new	0.314	0.325	0.332	0.341	0.097	0.173	0.294	0.099	0.613	0.163	0.349	0.033	0.05	<0.001	<0.001	<0.001	<0.001	<0.001	<0.001	<0.001	<0.001	<0.001	<0.001	<0.001	<0.001
Maternal anxiety	A6_dass_anx_new	<0.001	0.024	0.002	0.001	0.002	<0.001	0.018	0.005	0.01	0.017	0.038	0.056	0.006	<0.001	<0.001	<0.001	<0.001	0.01	<0.001	<0.001	<0.001	<0.001	<0.001	<0.001	<0.001
Maternal stress	A6_dass_stress_new	0.281	0.363	0.175	0.554	0.017	0.133	0.347	0.129	0.424	0.014	0.052	0.002	0.002	<0.001	<0.001	<0.001	<0.001	<0.001	<0.001	<0.001	<0.001	<0.001	<0.001	<0.001	<0.001
Parenting style: Warmth summary score	A6_par_warm_sum_new	0.486	0.049	0.124	0.186	0.512	0.353	0.906	0.296	0.243	0.166	0.136	0.503	0.191	<0.001	<0.001	<0.001	<0.001	<0.001	<0.001	<0.001	<0.001	<0.001	<0.001	<0.001	<0.001
Parenting style: Control summary score	A6_par_contr_sum_new	0.001	<0.001	0.061	0.014	<0.001	0.001	<0.001	<0.001	0.02	0.005	0.555	0.007	0.006	<0.001	<0.001	<0.001	<0.001	<0.001	<0.001	<0.001	<0.001	<0.001	<0.001	0.002	<0.001
Parenting syle: Irritability summary score	A6_par_irr_sum_new	0.073	0.601	0.908	0.126	0.032	0.471	0.261	0.057	0.611	0.04	0.05	0.055	0.009	<0.001	<0.001	<0.001	<0.001	<0.001	<0.001	<0.001	<0.001	<0.001	<0.001	<0.001	<0.001
General family functioning	A6_fad_gf_new	0.582	0.029	0.495	0.42	0.041	0.245	0.326	0.266	0.375	0.023	0.27	0.314	0.062	<0.001	<0.001	<0.001	<0.001	<0.001	<0.001	<0.001	<0.001	<0.001	<0.001	<0.001	<0.001
Child dependant on presciption medication	A6_cshcn_depend_new	0.048	0.906	0.149	0.025	0.073	0.026	0.004	<0.001	0.003	0.053	0.497	0.745	0.2	<0.001	<0.001	<0.001	<0.001	0.006	<0.001	0.001	<0.001	<0.001	<0.001	<0.001	<0.001
WISC: Wechsler Intelligence Scale for Children, 5th edition
WIAT: Wechsler Individual Achievement Test, 3rd Edition
MABC: Movement Assessment Battery for Children, 2nd Edition.
SDQ: Strength and Difficulties Questionnaire.
SCQ: Social Communications Questionnaire.
BRIEF-2: Behavior Rating Inventory of Executive Function, Second Edition;
DCDQ: Developmental Coordination Disorder Questionnaire 2007.
(*=full assessment only) (**=not delivered via telehealth)

## Sheet: Table 4
												Back to Contents
Table 4. General cognition outcomes, multiple imputation models.
Outcome	WISC# Verbal Comprehension		WISC Visual Spatial*		WISC Fluid Reasoning		WISC Working Memory		WISC Processing Speed**		WISC Full Scale IQ
	B	p	B	p	B	p	B	p	B	p	B	p
N	696		454		696		696		527		696
PAE trajectory: Abstinent	(ref)		(ref)		(ref)		(ref)		(ref)		(ref)
Low discontinued	2.14122	0.173062	2.88314	0.142822	1.65464	0.302598	1.02127	0.466982	1.61966	0.461663	1.88293	0.204762
Moderate discontinued	3.96066	0.0321478	2.70133	0.259516	1.06801	0.566172	1.80119	0.273149	2.54143	0.343785	2.73753	0.116219
Low sustained	1.99083	0.251942	2.48481	0.260373	1.3514	0.447426	-0.273043	0.860083	2.11737	0.391037	2.12976	0.197526
Moderate sustained	1.39293	0.300718	3.6029	0.0382234	0.152842	0.913077	0.267175	0.82272	1.12811	0.554974	1.24811	0.334988
High sustained	2.13173	0.465062	5.61455	0.240846	2.5721	0.394271	4.79365	0.0674142	-2.09483	0.671722	3.70998	0.183327
Telehealth assessment
Sex [female]									4.53887	0.0018889
Age at assessment (continuous)									-5.41885	<0.001
Ethnicity [white vs. other]					-3.59736	0.0092943			-6.69263	0.0005745	-3.16708	0.013398
Socioeconomic background (z-scored)							1.11508	0.102975			1.23812	0.0819686
Maternal age at birth (years)
Smoking during pregnancy (any)	-2.09526	0.1702			-2.06863	0.181426					-2.14964	0.135435
Birth order (second born or higher vs first born)	-2.49912	0.0169081									-2.08737	0.0360787
Small for gestational age
Preterm birth (any vs term)
Planned pregnancy	1.97527	0.11515
Maternal pre-pregnancy binge episode
Pre-pregnancy BMI: normal weight	(ref)		(ref)						(ref)		(ref)
Prepreg BMI: underweight	1.07702	0.68479	5.00839	0.132169					6.58208	0.0781024	2.3151	0.357518
Prepreg BMI: overweight	-0.777283	0.564326	-2.01108	0.264967					-4.24831	0.031595	-1.39656	0.276228
Prepreg BMI: obese	-2.6381	0.0810989	-4.7171	0.0135765					-2.64782	0.20313	-2.80224	0.0553496
Pre-pregnancy alcohol feel rate (quickly)
Family structure: nuclear
Family structure: separated
Family structure: sole
Maternal education: High school	(ref)		(ref)		(ref)		(ref)				(ref)
Maternal education: Trade/diploma	0.709669	0.72354	-0.2917	0.903089	0.558195	0.78206	-0.400257	0.818427			-0.130982	0.944773
Maternal education: Tertiary	6.48671	0.0005834	3.71742	0.0909284	5.71962	0.0020902	4.4792	0.0050117			5.92907	0.0008343
Financial situation: doing alright	(ref)				(ref)		(ref)				(ref)
Financial situation: living comfortably	1.33795	0.232924			0.651967	0.567394	0.534727	0.593091			0.652676	0.537598
Financial situation: finding it difficult	-0.0115709	0.994373			-2.27382	0.167869	-1.85494	0.200373			-1.36462	0.374021
Maternal current smoking
Maternal current alcohol use
Maternal depression
Maternal anxiety	-0.195891	0.0792558			-0.253726	0.0227101	-0.207431	0.03724	-0.379915	0.0155832	-0.259316	0.0140124
Maternal stress
Parenting style: Warmth summary score
Parenting style: Control summary score	1.59183	0.0718204	3.17412	0.0051032			0.881156	0.268038	3.27602	0.0092786	1.40412	0.0946696
Parenting syle: Irritability summary score
General family functioning
Child dependant on presciption medication											-3.96283	0.0108645
#WISC-V : Wechsler Intelligence Scale for Children, 5th edition
(*=full assessment only) (**=not delivered via telehealth)

## Sheet: Table 5
						Back to Contents
Table 5. Academic achievement, multiple imputation models.
Outcome	WIAT# Word Reading		WIAT Spelling		WIAT Numerical Operations*
	B	p	B	p	B	p
N	696		696		527
PAE trajectory: Abstinent	(ref)		(ref)		(ref)
Low discontinued	5.05318	0.0055943	3.82861	0.0088664	0.537593	0.778667
Moderate discontinued	2.02321	0.343402	0.656868	0.699533	-2.70918	0.244865
Low sustained	0.691218	0.734095	0.0296838	0.98547	2.64148	0.223709
Moderate sustained	2.98074	0.0619353	1.12732	0.37159	-0.49206	0.765308
High sustained	3.49249	0.321235	0.368538	0.895628	0.0912619	0.983514
Telehealth assessment
Sex [female]
Age at assessment (continuous)	2.55422	0.0154027
Ethnicity [white vs. other]	-4.76948	0.0024738	-3.82288	0.0024251
Socioeconomic background (z-scored)
Maternal age at birth (years)
Smoking during pregnancy (any)	-2.38669	0.172971
Birth order (second born or higher vs first born)
Small for gestational age
Preterm birth (any vs term)
Planned pregnancy
Maternal pre-pregnancy binge episode
Pre-pregnancy BMI: normal weight
Prepreg BMI: underweight
Prepreg BMI: overweight
Prepreg BMI: obese
Pre-pregnancy alcohol feel rate (quickly)
Family structure: nuclear
Family structure: separated
Family structure: sole
Maternal education: High school	(ref)		(ref)		(ref)
Maternal education: Trade/diploma	0.956987	0.671663	0.918823	0.61241	1.0536	0.648476
Maternal education: Tertiary	6.17285	0.0033197	4.17384	0.0118914	5.36814	0.0102809
Financial situation: doing alright	(ref)		(ref)		(ref)
Financial situation: living comfortably	-1.90479	0.141599	-1.42385	0.172055	0.871113	0.532887
Financial situation: finding it difficult	-5.08118	0.0071791	-4.21835	0.0051924	-4.11679	0.0370407
Maternal current smoking
Maternal current alcohol use
Maternal depression
Maternal anxiety			-0.184833	0.0778441	-0.262044	0.0610872
Maternal stress
Parenting style: Warmth summary score
Parenting style: Control summary score	2.73885	0.0065176	2.24094	0.0067984
Parenting syle: Irritability summary score
General family functioning
Child dependant on presciption medication	-5.69102	0.0039715	-4.86702	0.0019417	-5.70381	0.006164
#WIAT-III Wechsler Individual Achievement Test, 3rd Edition
(*=not delivered via telehealth)

## Sheet: Table 6
										Back to Contents
Table 6. Motor function outcomes, multiple imputation models.
Outcome	MABC# Manual dexterity*		MABC Aiming & Catching*		MABC Balance*		MABC Total*		DCDQ## Total Score
	B	p	B	p	B	p	B	p	B	p
N	527		527		527		527		802
PAE trajectory: Abstinent	(ref)		(ref)		(ref)		(ref)		(ref)
Low discontinued	0.148907	0.721848	-0.315502	0.414044	0.0126674	0.97113	0.0169418	0.965632	1.34889	0.186496
Moderate discontinued	0.127802	0.803291	0.0028531	0.995197	0.573155	0.182246	0.536392	0.264914	1.80742	0.11347
Low sustained	0.220692	0.639905	0.609195	0.166602	0.125659	0.751808	0.445821	0.315742	2.31007	0.0430931
Moderate sustained	0.0040246	0.991143	0.0781311	0.816012	-0.158769	0.601441	-0.0535567	0.875511	1.00679	0.255212
High sustained	1.01067	0.294142	0.942223	0.296917	0.263753	0.749151	1.14679	0.208352	3.2066	0.11445
Telehealth assessment
Sex [female]	1.16781	<0.001			1.39175	<0.001	0.980791	<0.001
Age at assessment (continuous)	-1.36428	<0.001					-1.0656	<0.001
Ethnicity [white vs. other]
Socioeconomic background (z-scored)									1.07793	0.0308444
Maternal age at birth (years)
Smoking during pregnancy (any)
Birth order (second born or higher vs first born)
Small for gestational age
Preterm birth (any vs term)
Planned pregnancy
Maternal pre-pregnancy binge episode
Pre-pregnancy BMI: normal weight					(ref)		(ref)
Prepreg BMI: underweight					1.18194	0.049578	0.856643	0.196498
Prepreg BMI: overweight					-0.452774	0.155375	-0.630399	0.0734278
Prepreg BMI: obese					-0.861269	0.0114987	-0.952519	0.0105748
Pre-pregnancy alcohol feel rate (quickly)
Family structure: nuclear
Family structure: separated
Family structure: sole
Maternal education: High school
Maternal education: Trade/diploma
Maternal education: Tertiary
Financial situation: doing alright	(ref)								(ref)
Financial situation: living comfortably	0.280865	0.355078							0.288546	0.691646
Financial situation: finding it difficult	-1.06993	0.0173961							-2.78748	0.0088552
Maternal current smoking
Maternal current alcohol use
Maternal depression									-0.0484248	0.563683
Maternal anxiety							-0.0388162	0.256886	-0.0834644	0.363764
Maternal stress	-0.0232075	0.229613			-0.0387039	0.014829	-0.0303138	0.146929	-0.0274971	0.684767
Parenting style: Warmth summary score									4.73407	<0.001
Parenting style: Control summary score	0.433231	0.0759574			0.379984	0.0621898	0.380364	0.0954985	1.33462	0.0334099
Parenting syle: Irritability summary score									-1.33162	0.0601828
General family functioning									-2.39197	0.0079817
Child dependant on presciption medication									-4.01944	<0.001
#MABC2: Movement Assessment Battery for Children, 2nd Edition.
##DCDQ07: Developmental Coordination Disorder Questionnaire 2007.
(*=not delivered via telehealth)

## Sheet: Table 7
														Back to Contents
Table 7. Behaviour, social skills & social communication outcomes, multiple imputation models.
Outcome	SDQ# Emotional Symptoms		SDQ Conduct Problems		SDQ Hyperactivity/ Inattention		SDQ Peer Problems		SDQ Prosocial		SDQ Total Difficulties		##SCQ Total Score
	B	p	B	p	B	p	B	p	B	p	B	p	B	p
N	802		802		802		802		802		802		802
PAE trajectory: Abstinent	(ref)		(ref)		(ref)		(ref)		(ref)		(ref)		(ref)
Low discontinued	0.179545	0.369867	0.0705782	0.639704	-0.0120155	0.94492	-0.117878	0.440352	-0.0422646	0.802212	0.15748	0.733618	-0.65103	0.128448
Moderate discontinued	-0.826152	0.0014833	-0.250409	0.137457	-0.246783	0.205242	-0.346399	0.0439953	0.147767	0.432014	-1.3432	0.0097044	-0.488935	0.312975
Low sustained	-0.1437	0.524866	-0.0301421	0.857689	-0.190159	0.326204	-0.209646	0.220555	0.238382	0.204802	-0.702723	0.174089	-0.368046	0.451022
Moderate sustained	-0.642038	0.0026426	-0.022927	0.859301	-0.184886	0.219777	-0.232955	0.0764593	0.0192457	0.894135	-0.818548	0.0417348	-0.705265	0.056845
High sustained	-1.07224	0.0080848	0.424577	0.135737	-0.683462	0.0372381	-0.0963853	0.73686	0.266895	0.402325	-1.25807	0.150715	-0.573708	0.491691
Telehealth assessment
Sex [female]			-0.399666	<0.001	-0.633397	<0.001	-0.305944	0.0019568	0.628411	<0.001	-1.16359	<0.001	-1.00749	<0.001
Age at assessment (continuous)
Ethnicity [white vs. other]
Socioeconomic background (z-scored)	-0.10113	0.300534	-0.0615671	0.404986	-0.182321	0.0326382	-0.0429774	0.560704			-0.393431	0.0829903	-0.591152	0.0055906
Maternal age at birth (years)
Smoking during pregnancy (any)	0.168785	0.442238			0.368467	0.0254047					0.652703	0.194924
Birth order (second born or higher vs first born)							-0.332465	0.0008966
Small for gestational age													1.54271	0.0074665
Preterm birth (any vs term)													1.82942	0.0071309
Planned pregnancy							-0.178327	0.142993
Maternal pre-pregnancy binge episode	0.45945	0.0137943
Pre-pregnancy BMI: normal weight	(ref)		(ref)		(ref)		(ref)				(ref)
Prepreg BMI: underweight	-0.0581937	0.860147	0.840623	0.000669	0.510318	0.0733933	0.552567	0.0274617			1.94866	0.0105532
Prepreg BMI: overweight	0.250169	0.155215	0.0352751	0.787214	0.147387	0.329759	0.305908	0.022032			0.690524	0.0895803
Prepreg BMI: obese	0.326378	0.0943804	0.435186	0.0029293	0.46635	0.0058245	0.202464	0.173785			1.41643	0.0017872
Pre-pregnancy alcohol feel rate (quickly)
Family structure: nuclear			(ref)				(ref)		(ref)				(ref)
Family structure: separated			0.309147	0.192736			0.480281	0.0504282	-0.844483	0.0015731			1.91114	0.0151342
Family structure: sole
Maternal education: High school	(ref)		(ref)				(ref)				(ref)
Maternal education: Trade/diploma	-0.12569	0.612508	0.157306	0.395086			0.136872	0.472861			0.328168	0.564981
Maternal education: Tertiary	-0.357382	0.128906	-0.164005	0.341177			-0.260338	0.154746			-0.726436	0.18044
Financial situation: doing alright	(ref)		(ref)		(ref)		(ref)		(ref)		(ref)		(ref)
Financial situation: living comfortably	0.185424	0.201388	0.107798	0.320703	-0.0364193	0.7698	0.0320486	0.772036	0.155666	0.193476	0.308838	0.355319	0.174288	0.573753
Financial situation: finding it difficult	0.166451	0.414517	0.339587	0.0311528	0.174492	0.324436	0.0725078	0.65326	0.117427	0.506702	0.93099	0.0482174	0.654265	0.14854
Maternal current smoking	0.248038	0.362033					0.262722	0.151687			0.945032	0.132623
Maternal current alcohol use
Maternal depression	-0.0033553	0.835519	-0.0156941	0.193161	0.0196077	0.161247	0.0191712	0.122217	0.0109576	0.420131	0.0172413	0.643758	-0.0181507	0.600676
Maternal anxiety	0.07806	1.88e-05	0.0204259	0.131774	-0.012132	0.440462	0.0266561	0.0544358	-0.0015948	0.91655	0.1137	0.0066476	0.118247	0.0025507
Maternal stress	0.0344661	0.0089976	0.0257448	0.0087143	0.0309794	0.0065902	0.0152796	0.12791	0.0022893	0.835224	0.104443	0.0005796	0.0068508	0.812107
Parenting style: Warmth summary score	-0.255404	0.0861623	-0.0501213	0.651175	-0.119555	0.350582	-0.450503	<0.001	0.571044	<0.001	-0.919853	0.0072648	-1.02284	0.0017307
Parenting style: Control summary score	-0.0366096	0.763733	-0.0821543	0.370793	-0.0383279	0.716726	0.0982286	0.298248	0.0424707	0.679925	-0.0245129	0.930334	0.154057	0.566174
Parenting syle: Irritability summary score	0.515831	<0.001	1.2184	<0.001	0.949596	<0.001	0.356861	0.000746	-0.940914	<0.001	3.07498	<0.001	0.616311	0.038
General family functioning	0.361702	0.0409032	0.0565845	0.670327	0.0258835	0.865221	0.0863734	0.524096	-0.405343	0.0064718	0.584534	0.151014	0.778685	0.0387895
Child dependant on presciption medication	0.587518	0.0050642	0.353779	0.0233289	0.801903	<0.001	0.58407	<0.001	-0.305857	0.0783495	2.3671	<0.001	1.9791	<0.001
#SDQ: Strength and Difficulties Questionnaire.
##SCQ: Social Communications Questionnaire.

## Sheet: Table 8
								Back to Contents
Table 8. Executive function, multiple imputation models.
Outcome	BRIEF2 GEC t-score		BRIEF2 BRI t-score		BRIEF2 ERI t-score		BRIEF2 CRI t-score
	B	p	B	p	B	p	B	p
N	802		802		802		802
PAE trajectory: Abstinent	(ref)		(ref)		(ref)		(ref)
Low discontinued	1.44404	0.214617	0.27698	0.77271	1.19868	0.211696	-0.184179	0.829508
Moderate discontinued	-1.76358	0.176567	-1.97821	0.0657371	-1.58854	0.1366	-1.21173	0.209445
Low sustained	-0.480845	0.709504	-2.06669	0.0536263	-1.23178	0.248242	-0.968841	0.309518
Moderate sustained	1.3229	0.185245	-0.514666	0.534296	-1.07397	0.18975	0.271217	0.716733
High sustained	-1.73881	0.457661	-2.15904	0.245551	-1.56692	0.395287	0.641327	0.708201
Telehealth assessment
Sex [female]	-1.66483	0.0275758	-1.75642	0.0049168	-1.61109	0.0098258
Age at assessment (continuous)	-4.1387	<0.001
Ethnicity [white vs. other]
Socioeconomic background (z-scored)	-0.901102	0.11449	-0.384216	0.427092	-0.552274	0.236324	-0.810827	0.0599012
Maternal age at birth (years)
Smoking during pregnancy (any)
Birth order (second born or higher vs first born)
Small for gestational age			3.96481	0.0022599			3.09597	0.0075728
Preterm birth (any vs term)
Planned pregnancy
Maternal pre-pregnancy binge episode
Pre-pregnancy BMI: normal weight	(ref)		(ref)
Prepreg BMI: underweight	-1.94531	0.302123	1.24263	0.430039
Prepreg BMI: overweight	-0.504031	0.614923	0.303937	0.714298
Prepreg BMI: obese	2.53812	0.022157	2.04174	0.0278227
Pre-pregnancy alcohol feel rate (quickly)							1.57204	0.0062709
Family structure: nuclear			(ref)
Family structure: separated			2.82274	0.0637211
Family structure: sole
Maternal education: High school
Maternal education: Trade/diploma
Maternal education: Tertiary
Financial situation: doing alright	(ref)		(ref)		(ref)		(ref)
Financial situation: living comfortably	1.07613	0.196101	0.0150191	0.982543	-0.0540867	0.936704	0.117705	0.847063
Financial situation: finding it difficult	2.4757	0.0391227	1.51546	0.132337	0.756185	0.439516	2.16236	0.0142692
Maternal current smoking
Maternal current alcohol use
Maternal depression	-0.0369196	0.696358	0.024347	0.751551	-0.0256648	0.740008	0.0614384	0.374671
Maternal anxiety	0.0652827	0.541316	0.0163819	0.849673	0.181102	0.0373806	0.0323393	0.677353
Maternal stress	0.133468	0.0866438	0.152794	0.0149682	0.217616	0.0005628	0.102379	0.0709403
Parenting style: Warmth summary score	-0.417063	0.629403	-1.76477	0.0135232	-2.25043	0.0015867	-1.84845	0.0035397
Parenting style: Control summary score	-0.51673	0.465143	-0.386232	0.505977	-0.810424	0.162429	-0.304754	0.559703
Parenting syle: Irritability summary score	4.57965	<0.001	6.83178	<0.001	5.74714	<0.001	3.83895	<0.001
General family functioning	0.46016	0.655138	1.108	0.189225	1.51999	0.0706293	1.49906	0.0476642
Child dependant on presciption medication	3.03059	0.0117866	4.28466	<0.001	3.97204	<0.001	4.62792	<0.001
#BRIEF-2: Behavior Rating Inventory of Executive Function, Second Edition;

[truncated: 5 more sheets: Table 9, Table 10, Table 11, Table 12, Table 13]
